# Supplementary material for: Last Aid Training Online: Participants’ and Facilitators’ Perceptions from a Mixed-Methods Study in Rural Scotland
Source: Healthcare (Basel). 2022 May 16;10(5):918. doi: 10.3390/healthcare10050918 (PMC9141240; doi:10.3390/healthcare10050918)
Supplement: Supplementary file 1 [file healthcare-10-00918-s001.zip]

Archive with 3 entries (3 files):
- Last Aid Facilitator Participant Interview Topic Guide - File S1.pdf
- Last Aid Training Participant  Survey Questionnaire - File S3.pdf
- Last Aid Training Participant Interview Topic Guide - File S2.pdf
